# Supplementary material for: The effects of name and religious priming on ratings of a well-known political figure, President Barack Obama
Source: PLoS One. 2017 Jun 30;12(6):e0180676. doi: 10.1371/journal.pone.0180676 (PMC5493426; doi:10.1371/journal.pone.0180676)
Supplement: S1 File — (XLSX) [file pone.0180676.s001.xlsx]

## Sheet: religious and name priming data
Religious_Prime_Group	Obama_Name_Prime	Trustworthy	Effective	Competent	Warmth	Honesty	Intelligence	Fairness	Considerate	Peaceful	Generous	obamaopinionavg	OBAMA_Religion	Religion_text	HowReligiousAreYou	participantreligion_categorical	Participant_political_identity_categorical	Age	Sex	ethnicity	ethnicity_text
abstract	No Middle Name	3	3	4	4	2	5	4	4	2	4	3.5	christian		4	christian	Neutral/moderate	22	Male	hispanic/latino
non-religious	Middle Name Present	4	5	4	5	5	6	4	5	5	5	4.8	christian		4	christian	Liberal	20	Female	hispanic/latino
abstract	No Middle Name	4	3	3	3	2	4	3	4	3	3	3.2	buddhist		3	christian	Liberal	20	Female	White
non-religious	Middle Name Present	5	5	5	6	4	6	5	5	6	5	5.2	christian		3	christian	Liberal	21	Female	hispanic/latino
agents	Middle Name Present	3	3	4	3	3	5	4	3	3	3	3.4	christian		6	christian	Neutral/moderate	20	Female	other
concrete	No Middle Name	6	6	6	6	6	6	6	6	6	6	6	christian		3	christian	Liberal	#NULL!	Female	black/african american
concrete	Middle Name Present	3	4	1	1	3	1	1	1	1	1	1.7	christian		4	christian	Neutral/moderate	30	Female	White
agents	No Middle Name	5	4	5	5	5	5	5	5	6	5	5	christian		3	christian	Neutral/moderate	29	Female	hispanic/latino
abstract	Middle Name Present	5	6	6	4	3	6	5	5	6	5	5.1	christian		1	atheist/agnostic/not religious	Liberal	21	Female	White
non-religious	No Middle Name	6	5	5	5	5	5	5	5	5	5	5.1	other		3	#NULL!	Liberal	20	Female	hispanic/latino
concrete	Middle Name Present	1	1	5	1	1	6	3	3	2	6	2.9	Muslim		1	#NULL!	Liberal	46	Female	White
agents	No Middle Name	5	4	5	5	5	5	5	5	5	4	4.8	christian		4	christian	conservative	20	Female	hispanic/latino
non-religious	Middle Name Present	4	4	5	5	3	5	5	4	4	4	4.3	Muslim		3	christian	#NULL!	24	Female	hispanic/latino
abstract	No Middle Name	1	2	2	3	2	3	2	3	2	3	2.3	christian		1	atheist/agnostic/not religious	Neutral/moderate	20	Female	White
abstract	Middle Name Present	4	3	4	4	4	4	4	4	4	4	3.9	christian		4	christian	Neutral/moderate	20	Female	hispanic/latino
non-religious	No Middle Name	4	5	5	6	4	6	6	5	6	4	5.1	agnostic/non-religious/atheist		2	non-christian religious	Neutral/moderate	22	Female	asian/pacific islander
concrete	No Middle Name	4	4	5	5	4	6	5	5	4	4	4.6	christian		2	christian	Liberal	19	Male	hispanic/latino
abstract	Middle Name Present	4	3	4	6	3	6	4	6	4	5	4.5	christian		4	christian	Liberal	22	Female	black/african american
non-religious	Middle Name Present	4	6	5	4	4	5	5	4	4	4	4.5	christian		5	christian	Liberal	19	Female	White
agents	No Middle Name	4	4	5	5	4	5	5	5	4	5	4.6	christian		3	christian	Neutral/moderate	22	Female	hispanic/latino
concrete	Middle Name Present	4	5	5	5	4	5	5	4	4	5	4.6	christian		3	christian	Neutral/moderate	25	Female	hispanic/latino
concrete	No Middle Name	2	3	1	2	1	4	3	2	4	4	2.6	agnostic/non-religious/atheist		5	christian	conservative	32	Male	hispanic/latino
abstract	No Middle Name	3	3	3	3	3	3	3	3	3	3	3	christian		5	christian	Liberal	32	Female	black/african american
agents	Middle Name Present	6	6	6	5	5	6	5	6	5	5	5.5	christian		5	christian	Neutral/moderate	18	Female	hispanic/latino
agents	Middle Name Present	6	4	5	6	5	6	3	5	5	4	4.9	other	aitheist	1	non-christian religious	Liberal	23	Male	hispanic/latino
non-religious	No Middle Name	5	5	6	4	4	6	4	5	5	5	4.9	christian		1	atheist/agnostic/not religious	Liberal	20	Female	hispanic/latino
concrete	Middle Name Present	3	3	3	3	3	3	3	3	3	3	3	christian		3	#NULL!	Neutral/moderate	32	Female	black/african american
abstract	No Middle Name	2	3	4	2	3	5	3	1	4	3	3	Muslim		6	christian	conservative	31	Male	White
agents	No Middle Name	3	4	4	6	4	5	5	5	3	4	4.3	christian		5	christian	Neutral/moderate	20	Female	hispanic/latino
non-religious	Middle Name Present	4	4	5	6	4	6	5	5	5	5	4.9	christian		5	christian	Liberal	21	Female	hispanic/latino
abstract	Middle Name Present	2	1	2	3	2	1	2	2	3	3	2.1	christian		2	christian	conservative	20	Female	hispanic/latino
concrete	No Middle Name	5	5	5	5	4	6	5	5	5	5	5	christian		2	atheist/agnostic/not religious	Neutral/moderate	23	Female	hispanic/latino
abstract	Middle Name Present	4	2	6	2	3	4	3	2	2	2	3	Muslim		5	christian	Neutral/moderate	23	Female	White
non-religious	No Middle Name	4	5	4	5	4	4	4	5	4	5	4.4	Muslim		3	christian	Neutral/moderate	22	Female	hispanic/latino
agents	Middle Name Present	3	3	4	4	3	6	3	4	4	4	3.8	christian		2	non-christian religious	Neutral/moderate	22	Female	asian/pacific islander
non-religious	No Middle Name	5	6	5	4	4	5	4	5	5	5	4.8	christian		1	christian	Liberal	19	Male	hispanic/latino
agents	Middle Name Present	5	5	5	5	4	5	4	5	4	5	4.7	christian		4	christian	Neutral/moderate	22	Female	hispanic/latino
abstract	No Middle Name	5	4	5	5	3	5	5	6	6	4	4.8	Muslim		3	atheist/agnostic/not religious	Liberal	20	Female	White
concrete	Middle Name Present	5	5	5	5	6	6	5	5	6	6	5.4	christian		3	christian	Neutral/moderate	21	Male	hispanic/latino
agents	Middle Name Present	3	4	4	4	4	5	4	4	4	4	4	christian		1	atheist/agnostic/not religious	Neutral/moderate	25	Female	hispanic/latino
concrete	No Middle Name	3	5	3	4	4	6	4	4	4	5	4.2	christian		3	#NULL!	Neutral/moderate	22	Female	asian/pacific islander
abstract	Middle Name Present	4	5	4	4	4	6	5	4	4	3	4.3	christian		4	christian	Liberal	27	Female	hispanic/latino
agents	No Middle Name	4	4	5	5	4	5	4	5	4	5	4.5	christian		2	christian	Liberal	24	Female	asian/pacific islander
non-religious	No Middle Name	5	4	3	4	4	6	4	5	5	3	4.3	christian		5	christian	Neutral/moderate	19	Female	hispanic/latino
abstract	Middle Name Present	4	4	4	5	4	5	4	5	5	4	4.4	christian		4	christian	Neutral/moderate	21	Female	asian/pacific islander
concrete	Middle Name Present	5	5	6	6	6	6	5	6	6	6	5.7	christian		4	atheist/agnostic/not religious	Neutral/moderate	36	Male	asian/pacific islander
agents	No Middle Name	1	3	3	3	2	4	2	2	3	2	2.5	christian		5	christian	Neutral/moderate	21	Female	hispanic/latino
non-religious	Middle Name Present	4	4	4	4	4	4	4	4	4	4	4	christian		4	non-christian religious	Neutral/moderate	26	Male	other	Hmong
concrete	No Middle Name	4	4	5	5	4	4	4	4	5	3	4.2	other	dn'tknow	1	atheist/agnostic/not religious	Neutral/moderate	22	Female	hispanic/latino
non-religious	No Middle Name	3	5	5	4	4	6	5	4	3	4	4.3	christian		5	christian	Neutral/moderate	19	Female	hispanic/latino
concrete	Middle Name Present	3	3	3	3	3	3	3	3	4	3	3.1	Muslim		7	christian	conservative	23	Female	hispanic/latino
agents	Middle Name Present	3	3	4	4	3	4	4	4	4	4	3.7	christian		4	christian	conservative	18	Female	hispanic/latino
abstract	No Middle Name	5	6	6	6	5	6	6	6	6	6	5.8	christian		5	#NULL!	Liberal	21	Female	black/african american
non-religious	No Middle Name	4	3	5	3	2	6	4	3	6	2	3.8	christian		1	atheist/agnostic/not religious	Liberal	26	Female	White
concrete	Middle Name Present	4	6	5	5	4	5	4	4	5	5	4.7	agnostic/non-religious/atheist		1	atheist/agnostic/not religious	Neutral/moderate	26	Male	hispanic/latino
abstract	No Middle Name	4	5	4	4	4	4	4	3	3	3	3.8	Muslim		4	christian	Neutral/moderate	27	Female	hispanic/latino
abstract	Middle Name Present	4	3	4	4	3	4	3	4	3	3	3.5	Muslim		2	christian	conservative	21	Female	hispanic/latino
non-religious	Middle Name Present	6	6	5	5	6	6	5	5	5	6	5.5	christian		3	christian	Liberal	22	Female	hispanic/latino
agents	No Middle Name	2	4	5	4	3	6	3	2	2	3	3.4	christian		6	christian	Neutral/moderate	40	Female	hispanic/latino
non-religious	Middle Name Present	6	5	4	6	4	5	4	4	5	5	4.8	christian		3	#NULL!	conservative	19	Female	hispanic/latino
agents	No Middle Name	4	2	1	6	1	6	4	1	1	1	2.7	christian		7	christian	Neutral/moderate	19	Male	other
concrete	Middle Name Present	5	4	4	4	6	6	4	6	5	3	4.7	christian		3	christian	Neutral/moderate	23	Female	asian/pacific islander
abstract	No Middle Name	4	4	4	4	4	4	4	4	4	4	4	christian		1	atheist/agnostic/not religious	Neutral/moderate	21	Male	White
concrete	No Middle Name	3	5	6	3	3	5	3	3	3	3	3.7	Muslim		5	christian	Neutral/moderate	19	Female	hispanic/latino
agents	No Middle Name	1	1	1	1	1	1	1	1	1	1	1	Muslim		4	christian	conservative	25	Female	White
abstract	Middle Name Present	4	3	4	5	3	5	5	4	4	5	4.2	christian		1	atheist/agnostic/not religious	Neutral/moderate	21	Male	hispanic/latino
non-religious	Middle Name Present	6	6	6	6	6	6	6	6	6	6	6	christian		4	christian	Neutral/moderate	23	Female	asian/pacific islander
abstract	No Middle Name	6	6	6	6	6	6	6	6	6	6	6	christian		7	christian	Liberal	51	Female	black/african american
agents	Middle Name Present	6	6	6	6	6	6	5	6	6	6	5.9	christian		5	christian	Neutral/moderate	23	Female	hispanic/latino
concrete	No Middle Name	4	5	3	4	4	4	4	5	5	4	4.2	other		5	non-christian religious	Neutral/moderate	19	Female	asian/pacific islander
agents	Middle Name Present	3	4	4	3	3	3	2	3	3	3	3.1	christian		3	christian	Liberal	19	Female	hispanic/latino
abstract	No Middle Name	4	4	4	4	4	5	5	4	4	5	4.3	christian		4	christian	Neutral/moderate	22	Female	hispanic/latino
concrete	No Middle Name	4	3	4	6	4	6	3	4	5	4	4.3	christian		2	christian	Neutral/moderate	19	Female	hispanic/latino
abstract	Middle Name Present	1	3	3	3	1	6	2	2	3	6	3	Muslim		4	#NULL!	Neutral/moderate	24	Female	hispanic/latino
agents	Middle Name Present	5	6	6	6	5	5	6	6	4	5	5.4	christian		5	christian	Liberal	18	Female	black/african american
concrete	No Middle Name	6	5	6	5	5	6	4	6	5	4	5.2	christian		5	christian	conservative	22	Female	hispanic/latino
abstract	No Middle Name	6	6	5	6	5	6	5	5	5	6	5.5	christian		4	christian	Liberal	19	Female	hispanic/latino
non-religious	Middle Name Present	5	4	6	5	5	6	5	5	5	6	5.2	christian		1	christian	Neutral/moderate	19	Female	hispanic/latino
agents	Middle Name Present	6	5	6	5	5	6	5	5	6	5	5.4	Muslim		4	non-christian religious	Neutral/moderate	26	Female	asian/pacific islander
non-religious	No Middle Name	5	5	5	5	5	5	5	5	5	5	5	other	catholic	5	christian	Neutral/moderate	22	Female	hispanic/latino
concrete	Middle Name Present	4	4	6	3	4	6	4	3	4	3	4.1	christian		7	christian	conservative	38	Female	hispanic/latino
concrete	No Middle Name	2	2	2	2	3	4	2	3	4	3	2.7	christian		2	#NULL!	Neutral/moderate	23	Female	other
non-religious	Middle Name Present	6	4	4	5	6	5	5	5	6	5	5.1	christian		4	christian	Neutral/moderate	19	Male	hispanic/latino
abstract	No Middle Name	2	2	2	3	2	3	2	2	4	2	2.4	Muslim		3	non-christian religious	Liberal	20	Female	hispanic/latino
non-religious	Middle Name Present	6	6	6	6	6	5	6	6	6	5	5.8	christian		5	christian	Neutral/moderate	20	Female	hispanic/latino
agents	Middle Name Present	4	3	3	3	4	5	3	4	4	3	3.6	christian		3	christian	Neutral/moderate	19	Female	hispanic/latino
abstract	No Middle Name	1	3	4	1	3	6	1	3	3	1	2.6	other		5	#NULL!	Neutral/moderate	30	Female	other
concrete	No Middle Name	4	3	4	5	5	6	5	6	4	5	4.7	christian		4	christian	Liberal	48	Female	White
concrete	Middle Name Present	3	3	3	3	3	3	3	3	3	3	3	christian		4	christian	Neutral/moderate	20	Female	White
agents	No Middle Name	4	4	5	5	4	5	4	4	5	3	4.3	christian		4	christian	Neutral/moderate	24	Female	White
abstract	Middle Name Present	3	3	3	3	3	6	1	3	3	3	3.1	Muslim		7	christian	Neutral/moderate	21	Female	other	Assyiran
non-religious	No Middle Name	4	3	3	2	3	4	3	5	3	4	3.4	christian		7	christian	Neutral/moderate	20	Female	other	assyrain
non-religious	Middle Name Present	3	3	3	4	2	4	3	5	5	5	3.7	christian		7	christian	conservative	19	Female	White
agents	No Middle Name	3	3	4	5	4	5	3	6	4	4	4.1	christian		1	atheist/agnostic/not religious	Liberal	27	Female	White
abstract	Middle Name Present	6	6	6	6	6	6	6	6	6	6	6	Muslim		7	christian	Liberal	20	Female	hispanic/latino
concrete	No Middle Name	6	6	6	6	6	6	6	6	6	6	6	christian		3	non-christian religious	Liberal	19	Female	other	Iranian
abstract	Middle Name Present	4	2	2	5	2	6	2	5	4	4	3.6	christian		7	christian	conservative	19	Male	hispanic/latino
concrete	No Middle Name	4	4	3	6	4	5	4	4	5	4	4.3	christian		6	christian	Neutral/moderate	19	Male	hispanic/latino
agents	Middle Name Present	4	5	4	4	3	4	5	3	4	4	4	Muslim		4	christian	Neutral/moderate	18	Female	hispanic/latino
non-religious	No Middle Name	2	3	3	3	3	4	4	3	3	3	3.1	christian		2	christian	Neutral/moderate	19	Female	native american/american indian
concrete	Middle Name Present	4	4	5	4	3	5	4	5	5	4	4.3	Muslim		5	non-christian religious	Liberal	22	Female	asian/pacific islander
non-religious	No Middle Name	6	6	5	6	5	5	5	5	5	6	5.4	christian		7	christian	Liberal	62	Female	black/african american
abstract	No Middle Name	4	6	4	4	4	4	6	4	4	5	4.5	christian		7	christian	Liberal	18	Female	hispanic/latino
agents	Middle Name Present	5	5	5	6	4	5	6	5	5	6	5.2	christian		6	#NULL!	Liberal	18	Female	hispanic/latino
non-religious	Middle Name Present	3	2	3	2	3	3	2	3	2	3	2.6	christian		2	christian	Neutral/moderate	19	Female	hispanic/latino
concrete	No Middle Name	3	4	4	4	3	4	5	5	5	4	4.1	christian		3	non-christian religious	Neutral/moderate	18	Female	hispanic/latino
agents	No Middle Name	1	1	1	1	1	1	1	1	1	1	1	other		2	#NULL!	Neutral/moderate	23	Female	other
agents	Middle Name Present	5	6	4	4	5	5	5	5	5	6	5	christian		6	christian	Liberal	19	Female	hispanic/latino
abstract	No Middle Name	5	5	4	5	5	5	6	5	6	5	5.1	christian		5	non-christian religious	Neutral/moderate	24	Female	asian/pacific islander
agents	Middle Name Present	2	3	3	4	3	3	4	3	3	3	3.1	christian		6	christian	conservative	25	Female	White
non-religious	Middle Name Present	4	4	3	4	4	5	4	4	3	4	3.9	christian		2	non-christian religious	Neutral/moderate	19	Female	asian/pacific islander
concrete	No Middle Name	3	4	5	6	4	4	5	4	5	6	4.6	Muslim		4	non-christian religious	Neutral/moderate	19	Female	hispanic/latino
abstract	Middle Name Present	4	4	4	4	4	4	4	4	4	4	4	Muslim		4	non-christian religious	Neutral/moderate	19	Female	hispanic/latino
abstract	No Middle Name	1	2	2	1	1	3	2	2	2	2	1.8	christian		4	christian	Liberal	24	Male	White
agents	No Middle Name	4	4	4	4	3	4	4	4	4	4	3.9	christian		3	christian	Liberal	20	Female	hispanic/latino
concrete	Middle Name Present	4	4	3	4	4	6	4	4	5	4	4.2	christian		3	non-christian religious	Liberal	18	Female	hispanic/latino
non-religious	Middle Name Present	1	4	2	2	1	4	3	2	3	2	2.4	Muslim		6	christian	conservative	21	Female	black/african american
non-religious	No Middle Name	4	4	4	5	4	5	4	5	4	4	4.3	christian		7	christian	Neutral/moderate	18	Female	White
concrete	Middle Name Present	3	4	3	4	4	4	4	4	5	4	3.9	Muslim		3	christian	Neutral/moderate	18	Female	asian/pacific islander
abstract	No Middle Name	2	2	3	3	2	5	3	4	2	5	3.1	christian		7	christian	Neutral/moderate	23	Male	White
agents	Middle Name Present	3	3	4	3	3	3	3	3	3	3	3.1	other		2	christian	Liberal	22	Female	White
non-religious	No Middle Name	4	3	4	4	4	4	3	4	5	5	4	christian		2	christian	Liberal	24	Female	White
concrete	No Middle Name	3	3	4	5	3	4	4	4	5	5	4	Muslim		6	christian	conservative	23	Female	hispanic/latino
abstract	Middle Name Present	1	2	3	2	2	6	1	4	2	4	2.7	Muslim		3	christian	conservative	23	Female	hispanic/latino
agents	Middle Name Present	4	5	5	6	4	6	4	6	4	4	4.8	christian		6	non-christian religious	Liberal	21	Female	asian/pacific islander
concrete	No Middle Name	6	6	6	6	6	6	6	6	6	6	6	christian		5	christian	conservative	21	Male	asian/pacific islander
non-religious	No Middle Name	3	3	4	4	4	5	3	4	5	4	3.9	christian		6	christian	Neutral/moderate	18	Female	hispanic/latino
abstract	Middle Name Present	2	2	4	2	2	3	3	2	3	3	2.6	christian		1	christian	conservative	21	Female	hispanic/latino
agents	No Middle Name	2	4	4	3	3	3	3	3	5	3	3.3	christian		5	christian	conservative	18	Female	hispanic/latino
concrete	Middle Name Present	2	1	2	2	2	3	2	2	2	2	2	christian		3	atheist/agnostic/not religious	Liberal	19	Female	hispanic/latino
abstract	Middle Name Present	6	5	5	4	5	5	5	6	5	5	5.1	Muslim		6	non-christian religious	Neutral/moderate	21	Female	asian/pacific islander
non-religious	No Middle Name	3	5	5	5	5	5	3	5	6	4	4.6	christian		4	christian	Liberal	20	Female	White
agents	Middle Name Present	2	2	3	2	3	4	2	3	3	1	2.5	christian		4	christian	conservative	25	Male	White
concrete	No Middle Name	2	1	2	2	2	2	2	2	3	2	2	christian		2	christian	Neutral/moderate	18	Female	hispanic/latino
non-religious	Middle Name Present	4	5	3	3	3	4	4	5	3	3	3.7	christian		5	christian	Liberal	18	Female	hispanic/latino
abstract	No Middle Name	3	2	3	3	4	4	3	3	4	3	3.2	christian		5	christian	Neutral/moderate	18	Female	hispanic/latino
agents	No Middle Name	4	5	4	5	4	5	4	5	4	4	4.4	christian		3	christian	Liberal	19	Female	hispanic/latino
agents	Middle Name Present	4	3	4	3	5	5	3	4	4	4	3.9	christian		6	christian	Neutral/moderate	21	Female	hispanic/latino
non-religious	No Middle Name	4	4	4	6	4	6	4	6	5	5	4.8	christian		2	christian	Liberal	18	Female	hispanic/latino
abstract	Middle Name Present	4	5	5	5	4	5	5	6	4	5	4.8	christian		1	atheist/agnostic/not religious	Liberal	23	Female	hispanic/latino
concrete	No Middle Name	3	2	3	3	1	3	1	3	2	2	2.3	christian		3	christian	Neutral/moderate	22	Female	hispanic/latino
non-religious	Middle Name Present	1	1	2	2	1	3	1	1	2	2	1.6	Muslim		6	christian	conservative	23	Female	hispanic/latino
abstract	No Middle Name	5	2	5	5	3	6	3	3	5	4	4.1	christian		6	christian	Liberal	23	Female	hispanic/latino
concrete	Middle Name Present	2	1	3	5	2	5	3	3	4	2	3	christian		7	christian	conservative	19	Female	White
agents	Middle Name Present	1	1	3	3	1	3	2	3	2	3	2.2	christian		4	christian	Neutral/moderate	44	Male	White
concrete	No Middle Name	5	4	4	5	4	5	4	4	4	3	4.2	Muslim		4	christian	Neutral/moderate	19	Female	hispanic/latino
non-religious	No Middle Name	4	3	3	4	4	4	4	4	4	4	3.8	christian		5	christian	conservative	21	Female	hispanic/latino
abstract	Middle Name Present	3	3	3	4	3	3	3	5	4	4	3.5	christian		4	christian	conservative	21	Female	hispanic/latino
agents	Middle Name Present	1	1	1	1	1	1	1	1	1	1	1	christian		3	christian	conservative	26	Female	White	Portugue
abstract	No Middle Name	2	1	4	2	1	5	1	1	1	1	1.9	christian		5	non-christian religious	Liberal	47	#NULL!	did not answer
non-religious	Middle Name Present	1	1	2	1	1	3	1	1	3	2	1.6	christian		3	non-christian religious	Liberal	27	Female	White
agents	No Middle Name	6	4	6	6	5	5	5	5	5	4	5.1	agnostic/non-religious/atheist		1	atheist/agnostic/not religious	Liberal	18	Female	hispanic/latino
concrete	No Middle Name	6	6	6	6	6	6	6	6	6	6	6	Muslim		5	christian	Neutral/moderate	18	Male	hispanic/latino
agents	Middle Name Present	5	6	5	5	5	6	5	6	6	5	5.4	christian		5	christian	Liberal	18	Female	black/african american	Yoruba
non-religious	No Middle Name	2	4	4	4	2	3	4	5	3	5	3.6	christian		1	christian	Liberal	19	Female	hispanic/latino
abstract	Middle Name Present	3	4	5	4	3	5	3	4	3	3	3.7	christian		6	christian	conservative	18	Female	hispanic/latino
concrete	Middle Name Present	4	4	4	5	5	4	5	4	5	4	4.4	christian		3	christian	Neutral/moderate	19	Female	hispanic/latino
abstract	No Middle Name	4	5	4	4	3	5	4	4	6	4	4.3	agnostic/non-religious/atheist		5	christian	Neutral/moderate	18	Female	other	Assyrian
non-religious	No Middle Name	3	4	4	3	3	4	3	3	2	3	3.2	christian		1	atheist/agnostic/not religious	Neutral/moderate	22	Female	White
concrete	Middle Name Present	6	6	6	6	6	6	6	6	6	6	6	christian		3	non-christian religious	Liberal	18	Female	White
agents	No Middle Name	2	2	3	4	2	2	3	3	4	3	2.8	Muslim		6	christian	Neutral/moderate	21	Female	White
abstract	Middle Name Present	2	3	4	3	2	4	5	4	5	3	3.5	Muslim		2	christian	Neutral/moderate	18	Female	White
agents	Middle Name Present	1	6	6	1	1	6	1	1	1	3	2.7	christian		1	atheist/agnostic/not religious	Liberal	52	Female	White
concrete	No Middle Name	6	4	6	5	6	6	4	5	5	5	5.2	christian		6	christian	Neutral/moderate	21	Female	White
non-religious	No Middle Name	4	3	4	3	3	4	4	4	5	5	3.9	Jewish		5	christian	conservative	18	Male	asian/pacific islander
agents	Middle Name Present	4	4	3	4	3	4	4	4	4	4	3.8	Muslim		6	christian	conservative	18	Male	asian/pacific islander
concrete	Middle Name Present	4	5	6	5	6	5	3	4	4	3	4.5	christian		6	christian	Liberal	20	Female	hispanic/latino
non-religious	No Middle Name	6	6	5	3	6	6	5	3	4	6	5	Muslim		5	non-christian religious	Neutral/moderate	18	Female	other	sikh
abstract	Middle Name Present	6	4	4	5	5	4	6	5	5	6	5	christian		4	christian	Neutral/moderate	18	Female	hispanic/latino
non-religious	No Middle Name	2	1	6	2	1	6	2	2	2	2	2.6	Muslim		1	christian	conservative	19	Male	White	American
concrete	Middle Name Present	5	5	6	6	4	6	5	5	6	5	5.3	other	Protesta	2	non-christian religious	Liberal	19	Male	hispanic/latino
abstract	No Middle Name	4	5	5	5	4	6	5	4	6	4	4.8	agnostic/non-religious/atheist		7	christian	Liberal	21	Female	White
agents	No Middle Name	4	3	3	4	4	4	4	4	3	2	3.5	Muslim		2	christian	Neutral/moderate	21	Female	White
agents	Middle Name Present	6	6	6	6	6	6	5	5	6	6	5.8	christian		4	christian	Liberal	18	Female	hispanic/latino
abstract	No Middle Name	4	4	4	5	4	4	5	5	4	5	4.4	christian		3	christian	Liberal	20	Female	White
non-religious	Middle Name Present	1	1	4	2	1	4	2	2	3	3	2.3	Muslim		1	christian	conservative	25	Female	White
concrete	Middle Name Present	5	5	6	5	5	6	4	3	3	5	4.7	Muslim		6	non-christian religious	conservative	22	Female	asian/pacific islander
non-religious	No Middle Name	5	5	5	4	5	5	5	5	5	6	5	christian		1	christian	conservative	18	Female	hispanic/latino
abstract	No Middle Name	6	6	6	4	6	6	6	6	6	5	5.7	buddhist		2	non-christian religious	Neutral/moderate	18	Female	asian/pacific islander
concrete	Middle Name Present	4	5	6	4	5	6	4	4	3	5	4.6	Muslim		5	christian	Liberal	18	Female	asian/pacific islander
agents	No Middle Name	5	6	6	6	5	6	5	6	6	6	5.7	christian		7	christian	Liberal	32	Female	black/african american
agents	Middle Name Present	4	5	6	5	4	6	5	5	5	5	5	christian		6	christian	conservative	18	Female	hispanic/latino
concrete	Middle Name Present	5	5	6	5	5	6	5	5	5	4	5.1	christian		6	christian	Liberal	18	Female	hispanic/latino
non-religious	No Middle Name	5	6	4	6	4	5	5	5	6	6	5.2	christian		5	christian	Liberal	19	Female	hispanic/latino
abstract	No Middle Name	5	4	4	6	5	5	6	5	5	6	5.1	christian		5	christian	Neutral/moderate	20	Female	hispanic/latino
agents	Middle Name Present	4	5	6	6	6	6	6	6	5	6	5.6	christian		1	atheist/agnostic/not religious	Neutral/moderate	18	Female	asian/pacific islander
concrete	No Middle Name	6	6	5	6	5	6	6	6	6	6	5.8	christian		2	christian	Liberal	21	Female	hispanic/latino
abstract	No Middle Name	4	6	4	4	6	5	4	4	4	5	4.6	christian		4	christian	Neutral/moderate	20	Female	other
abstract	Middle Name Present	5	5	4	4	4	6	6	5	6	6	5.1	christian		5	christian	Liberal	21	Female	hispanic/latino
agents	No Middle Name	5	5	6	5	5	6	5	5	5	6	5.3	christian		5	christian	Neutral/moderate	19	Male	hispanic/latino
non-religious	Middle Name Present	3	2	4	3	3	4	4	3	4	4	3.4	christian		2	christian	Liberal	22	Female	hispanic/latino
concrete	No Middle Name	5	6	6	6	5	6	5	6	5	6	5.6	christian		7	christian	Liberal	18	Female	asian/pacific islander
concrete	Middle Name Present	1	1	1	1	1	1	1	1	1	6	1.5	christian		6	christian	conservative	23	Female	White
non-religious	Middle Name Present	4	2	4	2	5	4	4	4	5	3	3.7	christian		3	christian	Neutral/moderate	20	Male	White
agents	No Middle Name	6	6	6	6	5	6	6	6	6	6	5.9	christian		7	christian	Liberal	52	Male	black/african american
abstract	No Middle Name	6	6	6	6	4	6	3	6	6	5	5.4	Muslim		1	christian	Liberal	20	Female	black/african american
non-religious	Middle Name Present	4	5	3	5	5	5	4	4	6	4	4.5	other	None,	4	#NULL!	Liberal	21	Male	asian/pacific islander
non-religious	Middle Name Present	4	3	3	3	4	3	4	4	4	4	3.6	christian		4	christian	Neutral/moderate	21	Female	hispanic/latino
concrete	No Middle Name	4	4	4	4	3	4	3	5	5	5	4.1	christian		6	christian	Neutral/moderate	19	Female	hispanic/latino
abstract	Middle Name Present	2	3	2	3	3	4	3	4	3	3	3	hindu		6	christian	Neutral/moderate	18	Female	asian/pacific islander
agents	Middle Name Present	3	3	2	4	3	4	4	3	5	5	3.6	christian		4	christian	Neutral/moderate	20	Female	hispanic/latino
agents	No Middle Name	6	4	5	6	6	6	5	5	6	5	5.4	Muslim		2	non-christian religious	Liberal	18	Female	asian/pacific islander
abstract	No Middle Name	3	4	2	4	3	5	3	3	3	4	3.4	agnostic/non-religious/atheist		2	christian	Neutral/moderate	18	Female	hispanic/latino
non-religious	Middle Name Present	6	6	6	6	6	5	5	6	6	6	5.8	christian		4	atheist/agnostic/not religious	Neutral/moderate	19	Female	hispanic/latino
concrete	Middle Name Present	6	5	6	6	6	6	6	6	6	6	5.9	christian		3	christian	Neutral/moderate	18	Female	hispanic/latino
concrete	No Middle Name	3	3	3	3	3	3	3	3	2	3	2.9	other		5	christian	Liberal	32	Female	hispanic/latino
agents	No Middle Name	5	5	4	6	5	6	6	6	6	5	5.4	christian		6	christian	Neutral/moderate	19	Female	hispanic/latino
non-religious	Middle Name Present	6	6	6	5	6	6	5	5	6	6	5.7	christian		4	christian	Liberal	43	Male	black/african american
abstract	No Middle Name	4	4	4	3	4	5	3	3	5	4	3.9	christian		4	christian	Neutral/moderate	21	Male	hispanic/latino
agents	Middle Name Present	3	3	4	4	4	6	3	4	4	4	3.9	christian		3	christian	Liberal	21	Female	White
concrete	No Middle Name	4	5	5	4	4	5	5	4	6	4	4.6	agnostic/non-religious/atheist		5	christian	Neutral/moderate	18	Female	hispanic/latino
abstract	Middle Name Present	1	1	1	1	1	1	2	1	2	2	1.3	Muslim		6	christian	conservative	20	Female	hispanic/latino
concrete	No Middle Name	2	1	6	4	2	5	3	3	3	2	3.1	christian		6	christian	conservative	20	Female	White
non-religious	Middle Name Present	4	4	4	4	4	5	4	4	4	5	4.2	christian		4	christian	Neutral/moderate	22	Female	hispanic/latino
abstract	Middle Name Present	4	5	4	3	3	5	5	5	4	5	4.3	Muslim		5	christian	Neutral/moderate	18	Female	asian/pacific islander
agents	No Middle Name	5	5	4	4	5	5	5	5	6	4	4.8	Muslim		4	christian	Neutral/moderate	22	Female	hispanic/latino
non-religious	No Middle Name	3	4	4	3	3	4	4	3	5	3	3.6	christian		5	christian	Neutral/moderate	22	Female	White
concrete	Middle Name Present	6	6	5	5	6	6	5	5	5	6	5.5	christian		4	christian	Liberal	23	Male	hispanic/latino
agents	Middle Name Present	5	4	5	5	4	6	5	4	4	5	4.7	christian		2	christian	Liberal	20	Female	hispanic/latino
abstract	No Middle Name	5	5	5	5	5	5	5	5	5	5	5	Muslim		5	non-christian religious	Neutral/moderate	20	Female	other	Asian In
concrete	No Middle Name	3	3	6	2	4	6	3	6	4	3	4	christian		5	atheist/agnostic/not religious	Liberal	21	Female	hispanic/latino
abstract	Middle Name Present	3	5	4	5	4	5	3	3	4	4	4	Muslim		5	christian	Neutral/moderate	19	Female	White
non-religious	No Middle Name	4	3	3	3	3	4	3	3	5	6	3.7	christian		5	christian	conservative	18	Female	White
agents	No Middle Name	5	5	5	5	5	5	5	5	5	5	5	christian		1	atheist/agnostic/not religious	Neutral/moderate	18	Female	White
concrete	Middle Name Present	6	6	5	6	5	5	5	5	6	6	5.5	other		6	non-christian religious	Neutral/moderate	18	Female	asian/pacific islander
non-religious	No Middle Name	4	5	5	5	4	6	6	4	4	4	4.7	christian		1	atheist/agnostic/not religious	Liberal	20	Male	hispanic/latino
non-religious	No Middle Name	6	6	6	5	5	6	5	5	5	5	5.4	christian		1	atheist/agnostic/not religious	conservative	20	Female	White
agents	Middle Name Present	1	3	5	2	3	5	2	3	1	2	2.7	Muslim		6	non-christian religious	Neutral/moderate	21	Female	hispanic/latino
concrete	Middle Name Present	1	1	2	2	2	3	1	1	3	1	1.7	christian		4	non-christian religious	conservative	18	Female	other
abstract	No Middle Name	2	3	5	5	2	6	4	2	2	4	3.5	christian		1	atheist/agnostic/not religious	Liberal	30	Female	hispanic/latino
abstract	Middle Name Present	1	1	1	1	1	1	1	1	1	1	1	sikh		1	christian	Neutral/moderate	25	Female	hispanic/latino
agents	No Middle Name	4	4	4	4	4	4	4	4	4	4	4	christian		5	christian	Liberal	22	Female	White
non-religious	Middle Name Present	6	6	5	6	5	6	5	6	6	4	5.5	christian		4	christian	Liberal	20	Female	hispanic/latino
concrete	Middle Name Present	5	6	5	6	5	6	6	6	5	6	5.6	other		4	christian	Neutral/moderate	22	Female	hispanic/latino
agents	No Middle Name	6	6	5	6	5	6	5	4	6	6	5.5	christian		6	christian	Neutral/moderate	22	Female	hispanic/latino
non-religious	Middle Name Present	5	5	6	4	4	6	6	4	4	6	5	christian		4	christian	Neutral/moderate	22	Male	black/african american
concrete	No Middle Name	5	5	4	5	5	6	5	5	5	5	5	christian		4	christian	Neutral/moderate	21	Female	hispanic/latino
abstract	Middle Name Present	5	4	4	5	4	5	4	4	6	6	4.7	christian		2	christian	Neutral/moderate	19	Female	hispanic/latino
abstract	No Middle Name	4	4	4	5	4	5	4	4	4	6	4.4	Muslim		4	christian	Neutral/moderate	20	Female	hispanic/latino
concrete	No Middle Name	6	6	6	6	6	6	6	6	6	6	6	christian		5	non-christian religious	Liberal	21	Female	other	sikh
non-religious	Middle Name Present	2	2	3	2	2	4	2	2	3	5	2.7	christian		3	christian	conservative	20	Female	White
agents	Middle Name Present	3	1	1	5	3	3	3	4	6	3	3.2	christian		1	atheist/agnostic/not religious	Neutral/moderate	24	Female	other	half whi
abstract	No Middle Name	6	6	6	6	6	6	6	6	6	6	6	christian		1	atheist/agnostic/not religious	Neutral/moderate	21	Female	White
agents	No Middle Name	2	1	1	3	2	2	1	2	2	2	1.8	Muslim		3	non-christian religious	conservative	24	Female	White
non-religious	Middle Name Present	1	3	3	3	3	3	3	3	3	3	2.8	#NULL!		7	christian	conservative	39	Female	White
concrete	No Middle Name	3	3	2	3	2	3	2	3	2	3	2.6	Muslim		4	christian	conservative	20	Female	asian/pacific islander
non-religious	Middle Name Present	3	5	5	4	5	3	4	4	4	6	4.3	christian		2	atheist/agnostic/not religious	Liberal	20	Male	hispanic/latino
agents	No Middle Name	5	4	5	6	5	5	4	3	4	3	4.4	christian		6	christian	Liberal	21	Female	White
abstract	Middle Name Present	5	4	5	4	5	5	5	5	5	5	4.8	agnostic/non-religious/atheist		1	atheist/agnostic/not religious	Neutral/moderate	24	Female	hispanic/latino
concrete	No Middle Name	2	2	2	4	2	5	3	3	6	4	3.3	agnostic/non-religious/atheist		6	christian	conservative	26	Male	White
abstract	Middle Name Present	4	4	4	4	4	5	4	5	4	4	4.2	Muslim		5	christian	Neutral/moderate	21	Female	hispanic/latino
non-religious	No Middle Name	4	4	4	3	3	6	4	5	3	5	4.1	christian		3	#NULL!	Liberal	25	Female	hispanic/latino
agents	No Middle Name	4	4	4	4	4	5	4	3	4	4	4	Muslim		1	atheist/agnostic/not religious	Liberal	18	Female	asian/pacific islander
agents	Middle Name Present	5	6	6	6	4	6	6	5	6	6	5.6	christian		1	atheist/agnostic/not religious	Liberal	20	Female	White
concrete	No Middle Name	1	1	1	1	1	1	1	1	1	1	1	christian		1	atheist/agnostic/not religious	Neutral/moderate	19	Male	hispanic/latino
non-religious	Middle Name Present	3	3	5	4	3	5	4	4	5	4	4	christian		4	christian	Neutral/moderate	19	Female	hispanic/latino
non-religious	No Middle Name	4	6	6	6	5	6	6	6	6	5	5.6	christian		7	christian	Liberal	20	Male	black/african american
agents	Middle Name Present	6	6	6	6	6	6	6	6	6	6	6	christian		3	christian	Liberal	18	Female	hispanic/latino
abstract	No Middle Name	5	4	5	5	5	5	6	6	5	5	5.1	christian		2	christian	Neutral/moderate	21	Female	hispanic/latino
concrete	Middle Name Present	4	4	6	5	4	5	4	6	5	4	4.7	Muslim		2	christian	Liberal	22	Female	hispanic/latino
abstract	No Middle Name	4	3	4	3	3	5	3	3	4	3	3.5	christian		5	christian	Neutral/moderate	21	Female	hispanic/latino
concrete	Middle Name Present	1	1	1	1	1	1	1	1	1	1	1	Muslim		1	atheist/agnostic/not religious	conservative	20	Female	White
abstract	Middle Name Present	1	1	1	1	1	1	1	1	2	1	1.1	Muslim		4	christian	Neutral/moderate	25	Female	hispanic/latino
non-religious	No Middle Name	4	4	3	5	4	4	3	5	3	4	3.9	christian		4	christian	Neutral/moderate	19	Male	hispanic/latino
agents	No Middle Name	4	5	5	4	4	5	5	5	6	5	4.8	christian		5	christian	Liberal	19	Female	hispanic/latino
non-religious	Middle Name Present	3	3	5	5	3	5	3	5	4	4	4	christian		3	#NULL!	Neutral/moderate	21	Female	other
concrete	Middle Name Present	2	2	1	1	1	3	2	3	5	3	2.3	christian		3	christian	conservative	20	Female	White
non-religious	No Middle Name	3	2	4	2	2	2	2	3	3	3	2.6	christian		5	christian	Neutral/moderate	21	Female	hispanic/latino
abstract	Middle Name Present	5	4	5	4	5	5	5	5	6	4	4.8	christian		5	christian	Neutral/moderate	21	Female	hispanic/latino
concrete	No Middle Name	2	1	3	2	2	4	3	3	3	3	2.6	christian		2	christian	conservative	22	Female	hispanic/latino
agents	Middle Name Present	4	4	4	4	4	4	4	4	4	4	4	agnostic/non-religious/atheist		3	non-christian religious	Neutral/moderate	22	Female	native american/american indian
agents	No Middle Name	3	3	3	4	3	4	4	4	4	5	3.7	christian		7	christian	conservative	21	Male	White
concrete	Middle Name Present	2	2	2	4	1	2	5	1	1	2	2.2	Muslim		3	non-christian religious	conservative	28	Male	asian/pacific islander
abstract	No Middle Name	4	5	5	4	4	5	4	5	5	4	4.5	christian		3	christian	Liberal	#NULL!	Female	native american/american indian
agents	Middle Name Present	6	6	6	6	5	6	6	6	6	6	5.9	christian		5	non-christian religious	Neutral/moderate	21	Female	asian/pacific islander
non-religious	Middle Name Present	4	4	4	4	4	4	4	4	4	4	4	christian		7	christian	Liberal	21	Female	other
concrete	No Middle Name	2	2	2	2	2	2	2	2	2	2	2	Muslim		5	christian	conservative	20	Female	White
non-religious	No Middle Name	4	5	5	6	6	5	5	4	5	5	5	Muslim		5	christian	conservative	33	Female	black/african american
abstract	Middle Name Present	1	2	2	1	2	2	2	2	3	2	1.9	Muslim		6	christian	conservative	22	Female	White
agents	Middle Name Present	4	4	4	5	4	3	3	3	4	3	3.7	christian		7	christian	Neutral/moderate	19	Male	hispanic/latino
concrete	No Middle Name	5	6	5	6	4	6	5	5	6	6	5.4	christian		5	christian	Liberal	18	Female	hispanic/latino
non-religious	Middle Name Present	3	3	4	4	3	5	4	4	5	5	4	other		2	atheist/agnostic/not religious	Neutral/moderate	25	Female	hispanic/latino
agents	No Middle Name	5	6	5	5	4	6	4	5	4	5	4.9	christian		4	non-christian religious	Liberal	19	Male	asian/pacific islander
abstract	No Middle Name	6	6	5	6	6	6	6	6	6	4	5.7	Muslim		1	#NULL!	Liberal	21	Female	hispanic/latino
concrete	Middle Name Present	6	6	6	6	6	6	6	6	6	6	6	christian		2	christian	Liberal	24	Female	hispanic/latino
agents	Middle Name Present	2	3	4	3	3	5	2	3	3	1	2.9	christian		5	christian	conservative	22	Female	hispanic/latino
non-religious	No Middle Name	2	3	4	3	2	4	3	2	2	4	2.9	christian		2	atheist/agnostic/not religious	Neutral/moderate	21	Female	hispanic/latino
abstract	Middle Name Present	5	5	5	5	5	5	4	5	5	5	4.9	Muslim		5	christian	Neutral/moderate	21	Female	hispanic/latino
concrete	No Middle Name	2	2	2	2	2	4	2	2	3	3	2.4	christian		1	atheist/agnostic/not religious	Neutral/moderate	21	Female	hispanic/latino
agents	No Middle Name	6	6	5	6	5	6	6	6	5	6	5.7	christian		6	non-christian religious	Neutral/moderate	23	Female	asian/pacific islander
abstract	Middle Name Present	4	5	3	4	5	4	5	4	5	3	4.2	christian		5	christian	Neutral/moderate	22	Female	hispanic/latino
non-religious	Middle Name Present	2	2	2	2	2	2	2	2	2	2	2	Muslim		5	christian	Neutral/moderate	20	Female	White
concrete	No Middle Name	2	1	2	2	2	2	3	3	4	3	2.4	christian		2	christian	conservative	22	Female	hispanic/latino
non-religious	No Middle Name	2	2	4	2	2	4	2	2	2	3	2.5	christian		1	atheist/agnostic/not religious	Neutral/moderate	21	Female	White
abstract	Middle Name Present	4	4	4	4	5	5	5	4	5	4	4.4	christian		5	christian	Liberal	21	Female	hispanic/latino
non-religious	Middle Name Present	6	6	6	6	6	6	6	6	6	6	6	christian		6	christian	Neutral/moderate	22	Female	hispanic/latino
concrete	No Middle Name	3	2	2	5	3	4	6	3	6	6	4	Muslim		3	christian	Neutral/moderate	18	Female	hispanic/latino	Portugue
agents	No Middle Name	3	4	4	4	3	5	3	4	5	4	3.9	christian		1	atheist/agnostic/not religious	conservative	18	Female	White
abstract	Middle Name Present	5	6	5	4	5	5	6	5	5	6	5.2	christian		2	non-christian religious	Liberal	19	Male	arab/muslim
abstract	No Middle Name	4	3	5	6	6	5	3	5	5	4	4.6	christian		5	christian	Liberal	19	Female	hispanic/latino
non-religious	Middle Name Present	4	4	4	5	4	5	5	5	5	5	4.6	christian		3	christian	Liberal	18	Female	White
concrete	No Middle Name	6	6	6	6	6	6	6	6	6	6	6	christian		6	christian	Liberal	19	Female	hispanic/latino
agents	Middle Name Present	3	4	4	3	3	3	4	3	4	3	3.4	christian		4	christian	Neutral/moderate	19	Female	hispanic/latino
non-religious	No Middle Name	6	5	6	6	5	6	6	6	6	6	5.8	Muslim		6	christian	Liberal	19	Female	hispanic/latino
abstract	Middle Name Present	5	6	5	6	6	6	6	6	6	6	5.8	Muslim		6	christian	Liberal	19	Female	hispanic/latino
concrete	Middle Name Present	5	5	4	6	4	4	3	4	4	4	4.3	christian		3	christian	Liberal	19	Male	hispanic/latino
concrete	No Middle Name	6	5	6	6	6	6	6	6	6	6	5.9	christian		1	atheist/agnostic/not religious	Liberal	18	Female	White
abstract	Middle Name Present	5	4	4	6	4	5	5	4	6	5	4.8	christian		5	christian	Neutral/moderate	19	Female	hispanic/latino
agents	No Middle Name	1	1	3	2	1	3	2	2	2	3	2	Muslim		7	christian	conservative	18	Female	hispanic/latino
non-religious	No Middle Name	6	6	6	6	6	6	6	6	6	6	6	christian		5	christian	Liberal	19	Female	hispanic/latino
concrete	Middle Name Present	4	4	3	4	3	4	4	3	4	4	3.7	Muslim		5	christian	Neutral/moderate	20	Female	hispanic/latino
non-religious	Middle Name Present	4	4	4	5	3	5	4	5	5	4	4.3	christian		5	christian	Liberal	18	Female	asian/pacific islander
agents	No Middle Name	5	5	5	6	4	6	5	5	5	5	5.1	christian		2	christian	Neutral/moderate	19	Male	hispanic/latino
abstract	Middle Name Present	2	3	4	4	2	5	4	4	5	5	3.8	christian		4	christian	conservative	18	Female	White
abstract	No Middle Name	4	2	3	4	3	4	4	3	5	4	3.6	christian		6	christian	Neutral/moderate	18	Female	hispanic/latino
agents	Middle Name Present	6	4	6	6	5	6	5	6	6	6	5.6	christian		3	christian	Neutral/moderate	19	Female	hispanic/latino
concrete	No Middle Name	1	1	3	3	1	6	2	3	3	4	2.7	christian		3	#NULL!	Neutral/moderate	25	Female	hispanic/latino
non-religious	No Middle Name	4	6	5	6	4	6	5	4	4	6	5	christian		1	christian	Liberal	21	Female	hispanic/latino
concrete	Middle Name Present	5	5	4	6	6	5	6	5	5	5	5.2	christian		3	non-christian religious	Neutral/moderate	19	Male	asian/pacific islander
non-religious	No Middle Name	5	5	5	5	5	5	5	5	5	5	5	christian		5	christian	Neutral/moderate	21	Male	hispanic/latino
agents	Middle Name Present	4	5	3	5	5	4	3	4	5	5	4.3	christian		6	non-christian religious	Neutral/moderate	18	Female	asian/pacific islander
abstract	No Middle Name	6	6	6	6	6	6	6	6	6	6	6	christian		6	christian	Liberal	18	Female	hispanic/latino
non-religious	Middle Name Present	2	2	3	2	2	6	2	4	3	3	2.9	christian		2	christian	Neutral/moderate	23	Female	White
concrete	Middle Name Present	4	4	4	5	4	4	4	4	5	5	4.3	christian		3	christian	Liberal	22	Female	hispanic/latino
agents	No Middle Name	1	3	2	3	2	3	2	3	4	2	2.5	christian		3	christian	Neutral/moderate	28	Female	White
concrete	Middle Name Present	3	3	4	5	3	4	3	4	4	3	3.6	other	Christian/muslim/agnostic	2	#NULL!	Liberal	21	Female	hispanic/latino
agents	No Middle Name	5	5	5	5	4	5	5	5	4	4	4.7	christian		4	christian	Liberal	23	Female	hispanic/latino
non-religious	No Middle Name	3	4	4	5	3	5	4	3	4	3	3.8	christian		6	christian	Neutral/moderate	20	Female	asian/pacific islander
abstract	Middle Name Present	6	6	6	6	6	6	6	6	6	6	6	Muslim		2	christian	Liberal	23	Female	White
agents	Middle Name Present	4	5	5	4	4	6	4	5	5	4	4.6	christian		1	#NULL!	Liberal	21	Female	hispanic/latino
concrete	No Middle Name	4	5	4	4	3	4	4	5	4	4	4.1	christian		5	christian	Neutral/moderate	19	Male	hispanic/latino
abstract	Middle Name Present	4	4	6	5	5	5	5	6	6	6	5.2	christian		5	christian	Liberal	19	Female	hispanic/latino
non-religious	No Middle Name	5	6	6	5	5	6	6	5	5	5	5.4	christian		1	atheist/agnostic/not religious	Liberal	23	Female	asian/pacific islander
non-religious	No Middle Name	5	4	6	4	5	6	6	5	5	4	5	christian		5	christian	Neutral/moderate	19	Male	hispanic/latino
concrete	Middle Name Present	2	2	5	2	3	5	2	2	3	4	3	christian		2	atheist/agnostic/not religious	conservative	19	Female	hispanic/latino
agents	Middle Name Present	6	5	5	6	5	6	5	5	5	5	5.3	christian		6	christian	Liberal	45	Female	black/african american
